# Supplementary material for: Non-malarial febrile illness: a systematic review of published aetiological studies and case reports from China, 1980–2015
Source: BMC Infect Dis. 2024 Aug 20;24:843. doi: 10.1186/s12879-024-09542-3 (PMC11334328; doi:10.1186/s12879-024-09542-3)
Supplement: Supplementary file 3 — Supplementary Material 3 [file 12879_2024_9542_MOESM3_ESM.xlsx]

## Sheet: Supplementary file 2
Supplemental file 2: Categorisation of infection and additional results Manuscript: Non-malarial febrile illness: a systematic review of published aetiological studies and case reports from China, 1980-2015 Dennis K. M. Ip*, Yvonne Y. Ng, Yat H. Tam, Nigel V. Thomas, Prabin Dahal, Kasia Stepniewska, Paul N. Newton, Philippe J. Guérin, Heidi Hopkins* *dkmip@hku.hk *Heidi.Hopkins@lshtm.ac.uk

## Sheet: details_on_patients_included
Further details on study population	Number of studies	Proportion of the studies (n=392)		NB: There are 392 unique studies included
Inpatient ward /hospital admission	183	0.466837
Seroprevalence study conducted in asymptomatic patients	169	0.431122
Seroprevalence study conducted in symptomatic patients	56	0.142857
Febrile patients	45	0.114796
Outbreak	9	0.0229592
Patient in convalescent phase	7	0.0178571
Patient in acute phase	5	0.0127551
Family members of patients/close contact	3	0.00765306
Unknown fever/healthy population	3	0.00765306
HIV positive	2	0.00510204
Viral hepatitis patient population	2	0.00510204
Voluntary blood donors	2	0.00510204
Chronic carrier	1	0.00255102
Drug abusers underdetoxification	1	0.00255102
Relatives of competent patients	1	0.00255102
Soldiers	1	0.00255102
Villagers	1	0.00255102
Missing	1	0.00255102

## Sheet: mode_of_transmission
organism_name (as reported in original publication)	organism_name	mode_of_transmission
Leptospira	Leptospira spp.	food-or water-borne
Leptospira interrogans, serogroup canicola	Leptospira interrogans, serogroup canicola	food-or water-borne
Leptospira interrogans, serogroup autumnalis	Leptospira interrogans, serogroup autumnalis	food-or water-borne
Leptospira interrogans, serogroup grippotyphosa	Leptospira interrogans, serogroup grippotyphosa	food-or water-borne
Leptospira interrogans, serogroup icterohaemorrhagiae	Leptospira interrogans, serogroup icterohaemorrhagiae	food-or water-borne
Leptospira interrogans, serogroup sejroe	Leptospira interrogans, serogroup sejroe	food-or water-borne
Rickettsia tsutsugamushi	Rickettsia tsutsugamushi	vector
Orientia tsutsugamushi	Orientia tsutsugamushi	vector
Hepatitis B virus	Hepatitis B virus	contact
Brucella	Brucella spp.	food-or water-borne
Burkholderia pseudomallei	Burkholderia pseudomallei	food-or water-borne
Measles virus	Measles virus	airborne
Dengue virus, type 3	Dengue virus, type 3	vector
Legionella micdadei	Legionella micdadei	airborne
Borrelia burgdorferi	Borrelia burgdorferi	vector
Anaplasma phagocytophilum	Anaplasma phagocytophilum	vector
Dengue virus, type 2	Dengue virus, type 2	vector
Hantavirus	Hantavirus	airborne
Neisseria meningitidis serogroup W135	Neisseria meningitidis serogroup W135	contact
Salmonella enterica	Salmonella enterica	food-or water-borne
Penicillium marneffei	Penicillium marneffei	airborne
Streptococcus suis	Streptococcus suis	food-or water-borne
Salmonella paratyphi	Typhoidal Salmonella	food-or water-borne
Salmonella typhi	Typhoidal Salmonella	food-or water-borne
Salmonella typhimurium	Typhoidal Salmonella	food-or water-borne
Salmonella enterica subsp. arizonae	Salmonella enterica subsp. arizonae	food-or water-borne
Pseudomonas	Pseudomonas spp.	contact
Coxiella burnetii	Coxiella burnetii	airborne
Pseudomonas pseudomallei	Burkholderia pseudomallei	food-or water-borne
Rickettsia	Rickettsia spp.	vector
Rickettsia heilongjiangensis	Rickettsia heilongjiangensis	vector
Ehrlichia chaffeensis	Ehrlichia chaffeensis	vector
Bartonella henselae	Bartonella henselae	contact
Rickettsia typhi	Rickettsia typhi	vector
Dengue virus, type 1	Dengue virus, type 1	vector
Dengue virus	Dengue virus	vector
Genus Ehrlichia	Ehrlichia spp.	vector
Ehrlichia	Ehrlichia spp.	vector
Hantaan virus	Hantaan virus	airborne
Leishmania	Leishmania spp.	vector
Bartonella quintana	Bartonella quintana	contact
Rickettsia conorii	Rickettsia conorii	vector
Hepatitis C virus	Hepatitis C virus	contact
Hepatitis E virus	Hepatitis E virus	food-or water-borne
Babesia	Babesia spp.	vector
Escherichia coli	Escherichia coli	contact
Leptospira interrogans, serogroup Hebdomadis	Leptospira interrogans, serogroup Hebdomadis	food-or water-borne
Leptospira interrogans, serogroup australis	Leptospira interrogans, serogroup australis	food-or water-borne
Leptospira interrogans, serogroup pyrogenes	Leptospira interrogans, serogroup pyrogenes	food-or water-borne
Leptospira interrogans, serogroup pomona	Leptospira interrogans, serogroup pomona	food-or water-borne
Rickettsia sibirica	Rickettsia sibirica	vector
Rickettsia akari	Rickettsia akari	vector
Borrelia	Borrelia spp.	vector
Salmonella paratyphi A	Typhoidal Salmonella	food-or water-borne
Leptospira species	Leptospira spp.	food-or water-borne
Leptospira interrogans, serogroup bataviae	Leptospira interrogans, serogroup bataviae	food-or water-borne
Severe acute respiratory syndrome	Severe acute respiratory syndrome (SARS) coronavirus	contact
Sindbis virus	Sindbis virus	vector
Kyasanur Forest disease virus	Kyasanur Forest disease virus	vector
Langat virus	Langat virus	vector
Mayaro virus	Mayaro virus	vector
Chikungunya virus	Chikungunya virus	vector
Far Eastern tick-borne encephalitis virus	Far Eastern tick-borne encephalitis virus	vector
Murray Valley encephalitis virus	Murray Valley encephalitis virus	vector
Kunjin virus	Kunjin virus	vector
Japanese B encephalitis virus	Japanese encephalitis virus	vector
Powassan virus	Powassan virus	vector
Influenza A virus	Influenza A virus	contact
Rubella virus	Rubella virus	contact
Arbovirus	Arbovirus	vector
Rickettsia, spotted fever group	Rickettsia, spotted fever group	vector
Rickettsia rickettsii, spotted fever group	Rickettsia, spotted fever group	vector
Crimean hemorrhagic fever virus	Crimean hemorrhagic fever virus	vector
Hepatitis A virus	Hepatitis A virus	food-or water-borne
Human coxsackievirus	Human coxsackievirus	contact
Respiratory syncytial virus	Respiratory syncytial virus	airborne
Seoul virus	Seoul virus	contact
Brucella melitensis	Brucella melitensis	food-or water-borne
Rickettsia mooseri	Rickettsia typhi	vector
Human echovirus 30	Human echovirus 30	contact
Tick-borne encephalitis virus	Tick-borne encephalitis virus	vector
Japanese encephalitis virus	Japanese encephalitis virus	vector
West Nile virus	West Nile virus	vector
Bartonella elizabethae	Bartonella elizabethae	contact
Brucella neotomae	Brucella neotomae	food-or water-borne
Dengue virus, type 4	Dengue virus, type 4	vector
Orbivirus	Orbivirus	vector
Anaplasma phagocytophila	Anaplasma phagocytophilum	vector
Bartonella	Bartonella spp.	contact
Rickettsia Hainan	Rickettsia Hainan	vector
Family Brucellaceae	Family Brucellaceae	food-or water-borne
Leptospira interrogans, serogroup louisiana	Leptospira interrogans, serogroup louisiana	food-or water-borne
Bunyaviridae	Bunyaviridae	vector and contact
Klebsiella pneumoniae	Klebsiella pneumoniae	contact
Human echovirus 6	Human echovirus 6	contact
Influenzavirus	Influenzavirus	contact
Legionella pneumophila	Legionella pneumophila	airborne
Herpes simplex group virus	Herpes simplex group virus	contact
Enterovirus	Enterovirus	contact
Haemophilus influenzae type B	Haemophilus influenzae type B	contact
Human herpesvirus 4	Human herpesvirus 4	contact
Salmonella	Salmonella spp.	food-or water-borne
Tapeworm larva	Tapeworm larva	food-or water-borne
Echinococcus	Echinococcus spp.	food-or water-borne
Clonorchis sinensis	Clonorchis sinensis	food-or water-borne
Toxoplasma gondii	Toxoplasma gondii	food-or water-borne
Adenovirus	Adenovirus	contact
Parainfluenza virus	Parainfluenza virus	contact
Cytomegalovirus group virus	Cytomegalovirus group virus	contact
Leptospira interrogans, serogroup balhum	Leptospira interrogans, serogroup balhum	food-or water-borne
Leptospira interrogans, serogroup mini	Leptospira interrogans, serogroup mini	food-or water-borne
Leptospira interrogans, serogroup javanica	Leptospira interrogans, serogroup javanica	food-or water-borne
Leptospira interrogans, serogroup tarassovi	Leptospira interrogans, serogroup tarassovi	food-or water-borne
Yersinia pestis	Yersinia pestis	contact
Leptospira interrogans, serogroup hebdomidis	Leptospira interrogans, serogroup Hebdomadis	food-or water-borne
Burkholderia cepacia	Burkholderia cepacia	contact
Fungus	Fungus (unknown)	unknown
Staphylococcus, coagulase negative	Staphylococcus, coagulase negative	contact
Pseudomonas aeruginosa	Pseudomonas aeruginosa	contact
Salmonella enteritidis	Salmonella enteritidis	food-or water-borne
Salmonella paratyphi C	Typhoidal Salmonella	food-or water-borne
Chlamydia pneumoniae	Chlamydia pneumoniae	contact
Mycoplasma pneumoniae	Mycoplasma pneumoniae	contact
Coxiella	Coxiella spp.	airborne

## Sheet: all_reported_bacterium
organism_name	Number of articles
Typhoidal Salmonella	30
Orientia tsutsugamushi	26
Coxiella burnetii	17
Leptospira spp.	15
Brucella spp.	15
Rickettsia spp.	9
Leptospira interrogans, serogroup icterohaemorrhagiae	9
Burkholderia pseudomallei	9
Leptospira interrogans, serogroup autumnalis	8
Bartonella henselae	8
Rickettsia typhi	7
Rickettsia sibirica	6
Rickettsia heilongjiangensis	6
Leptospira interrogans, serogroup grippotyphosa	6
Salmonella enterica	5
Rickettsia tsutsugamushi	5
Leptospira interrogans, serogroup sejroe	5
Leptospira interrogans, serogroup Hebdomadis	5
Leptospira interrogans, serogroup australis	5
Borrelia spp.	5
Borrelia burgdorferi	5
Bartonella quintana	5
Anaplasma phagocytophilum	5
Rickettsia conorii	4
Leptospira interrogans, serogroup pomona	4
Klebsiella pneumoniae	4
Escherichia coli	4
Ehrlichia chaffeensis	4
Bartonella spp.	4
Streptococcus suis	3
Rickettsia akari	3
Leptospira interrogans, serogroup canicola	3
Legionella pneumophila	3
Ehrlichia spp.	3
Salmonella spp.	2
Rickettsia, spotted fever group	2
Rickettsia Hainan	2
Neisseria meningitidis serogroup W135	2
Mycoplasma pneumoniae	2
Leptospira interrogans, serogroup pyrogenes	2
Leptospira interrogans, serogroup bataviae	2
Chlamydia pneumoniae	2
Yersinia pestis	1
Staphylococcus, coagulase negative	1
Salmonella enteritidis	1
Salmonella enterica subsp. arizonae	1
Pseudomonas spp.	1
Pseudomonas aeruginosa	1
Leptospira interrogans, serogroup tarassovi	1
Leptospira interrogans, serogroup mini	1
Leptospira interrogans, serogroup louisiana	1
Leptospira interrogans, serogroup javanica	1
Leptospira interrogans, serogroup balhum	1
Legionella micdadei	1
Haemophilus influenzae type B	1
Family Brucellaceae	1
Coxiella spp.	1
Burkholderia cepacia	1
Brucella neotomae	1
Brucella melitensis	1
Bartonella elizabethae	1

## Sheet: bacteri_by_mode_of_transmission
organism_name	Number of articles	Mode of transmission
Coxiella burnetii	17	airborne
Legionella pneumophila	3	airborne
Legionella micdadei	1	airborne
Coxiella spp.	1	airborne
Bartonella henselae	8	contact
Bartonella quintana	5	contact
Klebsiella pneumoniae	4	contact
Escherichia coli	4	contact
Bartonella spp.	4	contact
Neisseria meningitidis serogroup W135	2	contact
Mycoplasma pneumoniae	2	contact
Chlamydia pneumoniae	2	contact
Yersinia pestis	1	contact
Staphylococcus, coagulase negative	1	contact
Pseudomonas spp.	1	contact
Pseudomonas aeruginosa	1	contact
Haemophilus influenzae type B	1	contact
Burkholderia cepacia	1	contact
Bartonella elizabethae	1	contact
Typhoidal Salmonella	30	food-or water-borne
Leptospira spp.	15	food-or water-borne
Brucella spp.	15	food-or water-borne
Leptospira interrogans, serogroup icterohaemorrhagiae	9	food-or water-borne
Burkholderia pseudomallei	9	food-or water-borne
Leptospira interrogans, serogroup autumnalis	8	food-or water-borne
Leptospira interrogans, serogroup grippotyphosa	6	food-or water-borne
Salmonella enterica	5	food-or water-borne
Leptospira interrogans, serogroup sejroe	5	food-or water-borne
Leptospira interrogans, serogroup Hebdomadis	5	food-or water-borne
Leptospira interrogans, serogroup australis	5	food-or water-borne
Leptospira interrogans, serogroup pomona	4	food-or water-borne
Streptococcus suis	3	food-or water-borne
Leptospira interrogans, serogroup canicola	3	food-or water-borne
Salmonella spp.	2	food-or water-borne
Leptospira interrogans, serogroup pyrogenes	2	food-or water-borne
Leptospira interrogans, serogroup bataviae	2	food-or water-borne
Salmonella enteritidis	1	food-or water-borne
Salmonella enterica subsp. arizonae	1	food-or water-borne
Leptospira interrogans, serogroup tarassovi	1	food-or water-borne
Leptospira interrogans, serogroup mini	1	food-or water-borne
Leptospira interrogans, serogroup louisiana	1	food-or water-borne
Leptospira interrogans, serogroup javanica	1	food-or water-borne
Leptospira interrogans, serogroup balhum	1	food-or water-borne
Family Brucellaceae	1	food-or water-borne
Brucella neotomae	1	food-or water-borne
Brucella melitensis	1	food-or water-borne
Orientia tsutsugamushi	26	vector
Rickettsia spp.	9	vector
Rickettsia typhi	7	vector
Rickettsia sibirica	6	vector
Rickettsia heilongjiangensis	6	vector
Rickettsia tsutsugamushi	5	vector
Borrelia spp.	5	vector
Borrelia burgdorferi	5	vector
Anaplasma phagocytophilum	5	vector
Rickettsia conorii	4	vector
Ehrlichia chaffeensis	4	vector
Rickettsia akari	3	vector
Ehrlichia spp.	3	vector
Rickettsia, spotted fever group	2	vector
Rickettsia Hainan	2	vector

## Sheet: bacteria_by_study_design
Summarising reported bacterium in CASE SERIES			Summarising reported bacterium in FEVER SERIES			Summarising reported bacterium in SEROPREVALENCE Studies				Summarising reported bacterium in Multiple study types
organism_name	Number of articles		organism_name	Number of articles		organism_name	Number of articles			organism_name	Number of articles
Typhoidal Salmonella	16		Typhoidal Salmonella	10		Orientia tsutsugamushi	9			Leptospira spp.	6
Orientia tsutsugamushi	11		Orientia tsutsugamushi	3		Coxiella burnetii	9			Orientia tsutsugamushi	3
Coxiella burnetii	7		Bartonella quintana	3		Brucella spp.	8			Leptospira interrogans, serogroup icterohemorrhagiae	3
Burkholderia pseudomallei	7		Streptococcus suis	2		Rickettsia sibirica	6			Leptospira interrogans, serogroup pyrogenes	2
Salmonella enterica	5		Rickettsia, spotted fever group	2		Rickettsia heilongjiangensis	6			Leptospira interrogans, serogroup pomona	2
Brucella spp.	5		Rickettsia spp.	2		Leptospira spp.	6			Leptospira interrogans, serogroup Hebdomadis	2
Klebsiella pneumoniae	4		Bartonella henselae	2		Borrelia burgdorferi	5			Leptospira interrogans, serogroup grippotyphosa	2
Leptospira spp.	3		Yersinia pestis	1		Rickettsia spp.	4			Leptospira interrogans, serogroup canicola	2
Leptospira interrogans, serogroup icterohemorrhagiae	3		Rickettsia tsutsugamushi	1		Ehrlichia chaffeensis	4			Leptospira interrogans, serogroup autumnalis	2
Leptospira interrogans, serogroup Hebdomadis	3		Rickettsia mooseri	1		Bartonella spp.	4			Leptospira interrogans, serogroup Australis	2
Leptospira interrogans, serogroup autumnalis	3		Rickettsia conorii	1		Bartonella henselae	4			Brucella spp.	2
Escherichia coli	3		Coxiella burnetii	1		Anaplasma phagocytophilum	4			Bartonella henselae	2
Salmonella spp.	2		Borrelia spp.	1		Typhoidal Salmonella	3			Typhoidal Salmonella	1
Rickettsia spp.	2					Rickettsia typhi	3			Rickettsia tsutsugamushi	1
Neisseria meningitidis serogroup W135	2					Rickettsia mooseri	3			Rickettsia spp.	1
Mycoplasma pneumoniae	2					Rickettsia conorii	3			Leptospira interrogans, serogroup tarassovi	1
Leptospira interrogans, serogroup pomona	2					Rickettsia akari	3			Leptospira interrogans, serogroup sejroe	1
Leptospira interrogans, serogroup Australis	2					Leptospira interrogans, serogroup sejroe	3			Leptospira interrogans, serogroup mini	1
Legionella pneumophila	2					Leptospira interrogans, serogroup icterohemorrhagiae	3			Leptospira interrogans, serogroup javanica	1
Ehrlichia spp.	2					Leptospira interrogans, serogroup grippotyphosa	3			Leptospira interrogans, serogroup bataviae	1
Chlamydia pneumoniae	2					Leptospira interrogans, serogroup autumnalis	3			Leptospira interrogans, serogroup balhum	1
Streptococcus suis	1					Borrelia spp.	3			Haemophilus influenzae type B	1
Staphylococcus, coagulase negative	1					Rickettsia tsutsugamushi	2			Escherichia coli	1
Salmonella enteritidis	1					Rickettsia Hainan	2			Ehrlichia spp.	1
Salmonella enterica subsp. arizonae	1					Burkholderia pseudomallei	2			Borrelia spp.	1
Rickettsia tsutsugamushi	1					Leptospira interrogans, serogroup canicola	1			Bartonella quintana	1
Pseudomonas spp.	1					Leptospira interrogans, serogroup bataviae	1
Pseudomonas aeruginosa	1					Leptospira interrogans, serogroup Australis	1
Leptospira interrogans, serogroup sejroe	1					Legionella pneumophila	1
Leptospira interrogans, serogroup louisiana	1					Family Brucellaceae	1
Leptospira interrogans, serogroup grippotyphosa	1					Brucella neotomae	1
Legionella micdadei	1					Bartonella quintana	1
Coxiella spp.	1					Bartonella elizabethae	1
Burkholderia cepacia	1					Anaplasma phagocytophila	1
Brucella melitensis	1

## Sheet: viruses_by_mode_of_transmission
organism_name	Number of articles	Mode of transmission
Hantavirus	74	airborne
Measles virus	15	airborne
Hantaan virus	15	airborne
Respiratory syncytial virus	11	airborne
Influenza A virus	12	contact
Parainfluenza virus	11	contact
Hepatitis B virus	11	contact
Rubella virus	4	contact
Human coxsackievirus	4	contact
Enterovirus	4	contact
Hepatitis C virus	3	contact
Seoul virus	2	contact
Influenzavirus	2	contact
Human herpesvirus 4	2	contact
Adenovirus	2	contact
Severe acute respiratory syndrome (SARS) coronavirus	1	contact
Human echovirus 6	1	contact
Human echovirus 30	1	contact
Herpes simplex group virus	1	contact
Cytomegalovirus group virus	1	contact
Hepatitis E virus	6	food-or water-borne
Hepatitis A virus	3	food-or water-borne
Dengue virus	60	vector
Japanese encephalitis virus	21	vector
Dengue virus, type 2	15	vector
Dengue virus, type 3	14	vector
Dengue virus, type 1	11	vector
Chikungunya virus	7	vector
Dengue virus, type 4	4	vector
West Nile virus	2	vector
Murray Valley encephalitis virus	2	vector
Far Eastern tick-borne encephalitis virus	2	vector
Arbovirus	2	vector
Tick-borne encephalitis virus	1	vector
Sindbis virus	1	vector
Powassan virus	1	vector
Orbivirus	1	vector
Mayaro virus	1	vector
Langat virus	1	vector
Kyasanur Forest disease virus	1	vector
Kunjin virus	1	vector
Crimean hemorrhagic fever virus	1	vector
Bunyaviridae	1	vector and contact

## Sheet: viruses_by_study_design
Summarising reported viurses in CASE SERIES			Summarising reported viurses in FEVER SERIES			Summarising reported viurses in SEROPREVALENCE Studies				Summarising reported viurses in Multiple study types
organism_name	Number of articles		organism_name	Number of articles		organism_name	Number of articles			organism_name	Number of articles
Dengue virus	16		Dengue virus	5		Hantavirus	39			Hantavirus	22
Hantavirus	13		Dengue virus, type 2	3		Dengue virus	29			Dengue virus	10
Parainfluenza virus	10		Japanese encephalitis virus	2		Hepatitis B virus	9			Hantaan virus	4
Measles virus	10		Dengue virus, type 4	2		Hantaan virus	9			Japanese encephalitis virus	2
Japanese encephalitis virus	10		Dengue virus, type 3	2		Japanese encephalitis virus	7			Dengue virus, type 3	2
Influenza A virus	10		Dengue virus, type 1	2		Hepatitis E virus	5			Dengue virus, type 2	2
Respiratory syncytial virus	9		Influenzavirus	1		Dengue virus, type 3	5			Dengue virus, type 1	2
Dengue virus, type 3	5		Hepatitis A virus	1		Dengue virus, type 2	5			West Nile virus	1
Dengue virus, type 2	5		Chikungunya virus	1		Chikungunya virus	5			Measles virus	1
Dengue virus, type 1	4					Measles virus	4			Influenza A virus	1
Enterovirus	3					Rubella virus	3			Human herpesvirus 4	1
Human coxsackievirus	2					Hepatitis C virus	3			Human echovirus 6	1
Hepatitis B virus	2					Dengue virus, type 1	3			Chikungunya virus	1
Hantaan virus	2					Respiratory syncytial virus	2
Adenovirus	2					Murray Valley encephalitis virus	2
Seoul virus	1					Human coxsackievirus	2
Rubella virus	1					Far Eastern tick-borne encephalitis virus	2
Influenzavirus	1					Arbovirus	2
Human herpesvirus 4	1					West Nile virus	1
Human echovirus 30	1					Tick-borne encephalitis virus	1
Herpes simplex group virus	1					Sindbis virus	1
Hepatitis E virus	1					Severe acute respiratory syndrome (SARS) coronavirus	1
Hepatitis A virus	1					Seoul virus	1
Dengue virus, type 4	1					Powassan virus	1
						Parainfluenza virus	1
						Orbivirus	1
						Mayaro virus	1
						Langat virus	1
						Kyasanur Forest disease virus	1
						Kunjin virus	1
						Influenza A virus	1
						Hepatitis A virus	1
						Enterovirus	1
						Dengue virus, type 4	1
						Cytomegalovirus group virus	1
						Crimean hemorrhagic fever virus	1
						Bunyaviridae	1

## Sheet: all_reported_parasites_&_fungi
organism_name	group	Number of articles	Mode of transmission					All reported parasites by study design
Toxoplasma gondii	Parasites	1	food-or water-borne					organism_name	group	design	total_articles
Tapeworm larva	Parasites	1	food-or water-borne					Leishmania spp.	Parasites	Case_series	2
Echinococcus spp.	Parasites	1	food-or water-borne					Babesia spp.	Parasites	Case_series	1
Clonorchis sinensis	Parasites	1	food-or water-borne					Toxoplasma gondii	Parasites	Seroprevalence	1
Leishmania spp.	Parasites	2	vector					Tapeworm larva	Parasites	Seroprevalence	1
Babesia spp.	Parasites	1	vector					Echinococcus spp.	Parasites	Seroprevalence	1
Penicillium marneffei	Fungi	1	airborne					Clonorchis sinensis	Parasites	Seroprevalence	1
								Penicillium marneffei	Fungi	Case_series	1

## Sheet: bacteria_by_age_range
organism_name	Age group	Mode of transmission	Number of articles
Coxiella burnetii	Adults	airborne	5
Legionella micdadei	Adults	airborne	1
Bartonella henselae	Adults	contact	3
Pseudomonas spp.	Adults	contact	1
Neisseria meningitidis serogroup W135	Adults	contact	1
Bartonella quintana	Adults	contact	1
Brucella spp.	Adults	food-or water-borne	10
Typhoidal Salmonella	Adults	food-or water-borne	5
Burkholderia pseudomallei	Adults	food-or water-borne	5
Streptococcus suis	Adults	food-or water-borne	3
Leptospira spp.	Adults	food-or water-borne	2
Leptospira interrogans, serogroup autumnalis	Adults	food-or water-borne	2
Salmonella enterica subsp. arizonae	Adults	food-or water-borne	1
Salmonella enterica	Adults	food-or water-borne	1
Leptospira interrogans, serogroup sejroe	Adults	food-or water-borne	1
Leptospira interrogans, serogroup icterohaemorrhagiae	Adults	food-or water-borne	1
Leptospira interrogans, serogroup grippotyphosa	Adults	food-or water-borne	1
Leptospira interrogans, serogroup canicola	Adults	food-or water-borne	1
Orientia tsutsugamushi	Adults	vector	8
Borrelia burgdorferi	Adults	vector	3
Rickettsia typhi	Adults	vector	2
Rickettsia heilongjiangensis	Adults	vector	2
Ehrlichia spp.	Adults	vector	2
Anaplasma phagocytophilum	Adults	vector	2
Rickettsia tsutsugamushi	Adults	vector	1
Rickettsia spp.	Adults	vector	1
Rickettsia conorii	Adults	vector	1
Ehrlichia chaffeensis	Adults	vector	1
Coxiella burnetii	Age_unspecified	airborne	3
Bartonella quintana	Age_unspecified	contact	3
Bartonella henselae	Age_unspecified	contact	2
Klebsiella pneumoniae	Age_unspecified	contact	1
Escherichia coli	Age_unspecified	contact	1
Bartonella spp.	Age_unspecified	contact	1
Bartonella elizabethae	Age_unspecified	contact	1
Typhoidal Salmonella	Age_unspecified	food-or water-borne	13
Leptospira spp.	Age_unspecified	food-or water-borne	9
Brucella spp.	Age_unspecified	food-or water-borne	4
Leptospira interrogans, serogroup australis	Age_unspecified	food-or water-borne	3
Leptospira interrogans, serogroup sejroe	Age_unspecified	food-or water-borne	3
Leptospira interrogans, serogroup icterohaemorrhagiae	Age_unspecified	food-or water-borne	3
Leptospira interrogans, serogroup autumnalis	Age_unspecified	food-or water-borne	3
Leptospira interrogans, serogroup Hebdomadis	Age_unspecified	food-or water-borne	2
Salmonella enterica	Age_unspecified	food-or water-borne	2
Leptospira interrogans, serogroup grippotyphosa	Age_unspecified	food-or water-borne	2
Leptospira interrogans, serogroup pyrogenes	Age_unspecified	food-or water-borne	1
Leptospira interrogans, serogroup pomona	Age_unspecified	food-or water-borne	1
Leptospira interrogans, serogroup louisiana	Age_unspecified	food-or water-borne	1
Leptospira interrogans, serogroup bataviae	Age_unspecified	food-or water-borne	1
Family Brucellaceae	Age_unspecified	food-or water-borne	1
Brucella neotomae	Age_unspecified	food-or water-borne	1
Brucella melitensis	Age_unspecified	food-or water-borne	1
Leptospira interrogans, serogroup canicola	Age_unspecified	food-or water-borne	1
Burkholderia pseudomallei	Age_unspecified	food-or water-borne	1
Orientia tsutsugamushi	Age_unspecified	vector	7
Rickettsia sibirica	Age_unspecified	vector	6
Borrelia spp.	Age_unspecified	vector	4
Rickettsia akari	Age_unspecified	vector	3
Rickettsia spp.	Age_unspecified	vector	3
Rickettsia conorii	Age_unspecified	vector	3
Rickettsia, spotted fever group	Age_unspecified	vector	2
Rickettsia typhi	Age_unspecified	vector	2
Rickettsia tsutsugamushi	Age_unspecified	vector	2
Rickettsia heilongjiangensis	Age_unspecified	vector	2
Ehrlichia chaffeensis	Age_unspecified	vector	2
Borrelia burgdorferi	Age_unspecified	vector	2
Anaplasma phagocytophilum	Age_unspecified	vector	2
Rickettsia Hainan	Age_unspecified	vector	1
Ehrlichia spp.	Age_unspecified	vector	1
Coxiella burnetii	All_ages	airborne	5
Legionella pneumophila	All_ages	airborne	1
Bartonella spp.	All_ages	contact	3
Bartonella henselae	All_ages	contact	3
Klebsiella pneumoniae	All_ages	contact	2
Escherichia coli	All_ages	contact	2
Yersinia pestis	All_ages	contact	1
Staphylococcus, coagulase negative	All_ages	contact	1
Pseudomonas aeruginosa	All_ages	contact	1
Haemophilus influenzae type B	All_ages	contact	1
Burkholderia cepacia	All_ages	contact	1
Neisseria meningitidis serogroup W135	All_ages	contact	1
Bartonella quintana	All_ages	contact	1
Typhoidal Salmonella	All_ages	food-or water-borne	12
Leptospira spp.	All_ages	food-or water-borne	7
Leptospira interrogans, serogroup icterohaemorrhagiae	All_ages	food-or water-borne	5
Leptospira interrogans, serogroup pomona	All_ages	food-or water-borne	3
Leptospira interrogans, serogroup Hebdomadis	All_ages	food-or water-borne	3
Leptospira interrogans, serogroup grippotyphosa	All_ages	food-or water-borne	3
Leptospira interrogans, serogroup autumnalis	All_ages	food-or water-borne	3
Burkholderia pseudomallei	All_ages	food-or water-borne	3
Brucella spp.	All_ages	food-or water-borne	3
Salmonella spp.	All_ages	food-or water-borne	2
Leptospira interrogans, serogroup australis	All_ages	food-or water-borne	2
Salmonella enteritidis	All_ages	food-or water-borne	1
Leptospira interrogans, serogroup tarassovi	All_ages	food-or water-borne	1
Leptospira interrogans, serogroup mini	All_ages	food-or water-borne	1
Leptospira interrogans, serogroup javanica	All_ages	food-or water-borne	1
Leptospira interrogans, serogroup balhum	All_ages	food-or water-borne	1
Leptospira interrogans, serogroup pyrogenes	All_ages	food-or water-borne	1
Leptospira interrogans, serogroup bataviae	All_ages	food-or water-borne	1
Salmonella enterica	All_ages	food-or water-borne	1
Leptospira interrogans, serogroup sejroe	All_ages	food-or water-borne	1
Leptospira interrogans, serogroup canicola	All_ages	food-or water-borne	1
Orientia tsutsugamushi	All_ages	vector	12
Rickettsia typhi	All_ages	vector	3
Rickettsia tsutsugamushi	All_ages	vector	2
Rickettsia spp.	All_ages	vector	2
Rickettsia heilongjiangensis	All_ages	vector	2
Borrelia burgdorferi	All_ages	vector	2
Rickettsia Hainan	All_ages	vector	1
Borrelia spp.	All_ages	vector	1
Ehrlichia chaffeensis	All_ages	vector	1
Anaplasma phagocytophilum	All_ages	vector	1
Coxiella burnetii	Children	airborne	4
Legionella pneumophila	Children	airborne	2
Coxiella spp.	Children	airborne	1
Mycoplasma pneumoniae	Children	contact	2
Chlamydia pneumoniae	Children	contact	2
Typhoidal Salmonella	Children	food-or water-borne	1
Salmonella enterica	Children	food-or water-borne	1
Rickettsia spp.	Children	vector	3
Klebsiella pneumoniae	Neonates	contact	1
Escherichia coli	Neonates	contact	1
Salmonella enterica	Neonates	food-or water-borne	1

[truncated: 7 more sheets: viruses_by_age_range, trends_over_time, pathogen_distribution_province, articles_by_region_and_time, common_pathogens_by_age, risk_of_bias_assessment_rules, risk_of_bias_assessment]
